# Supplementary material for: High-Dose Chemotherapy with Autologous Hematopoietic Stem Cell Transplantation in Relapsed or Refractory Primary CNS Lymphoma: A Retrospective Monocentric Analysis of Long-Term Outcome, Prognostic Factors, and Toxicity
Source: Cancers (Basel). 2022 Apr 23;14(9):2100. doi: 10.3390/cancers14092100 (PMC9106040; doi:10.3390/cancers14092100)
Supplement: Supplementary file 1 [file cancers-14-02100-s001.zip]

Archive with 1 entries (1 files):
- cancers-1686604-supplementary.pdf
